# Supplementary material for: Applying foliar stoichiometric traits of plants to determine fertilization for a mixed pine-oak stand in the Qinling Mountains, China
Source: PeerJ. 2018 Apr 13;6:e4628. doi: 10.7717/peerj.4628 (PMC5900931; doi:10.7717/peerj.4628)
Supplement: File S1 [file peerj-06-4628-s001.xlsx]

## Sheet: Plot information
Plot NO.	1
Canopy density	0.72	Gradient	35°
Direction	SE	Plot area	20 m×20 m
Soil depth	40 cm	Soil type	brown
No.	Tree species	H (m)	DBH (cm)
1	Swida macrophylla	11.5	20.1
2	Pinus tabuliformis	14.9	23.7
3	Litsea pungens	5.1	5.6
4	Pinus tabuliformis	15.8	25.6
5	Toxicodendron vernicifluum	7.1	10.1
6	Toxicodendron vernicifluum	10.5	15.1
7	Pinus tabuliformis	13.8	23.8
8	Swida macrophylla	4.8	5.3
9	Swida macrophylla	4	6
10	Quercus aliena var．acuteserrata	8.6	9.7
11	Pinus tabuliformis	17.8	47.8
12	Pinus tabuliformis	5.5	8.6
13	Pinus tabuliformis	13.8	21.7
14	Pinus tabuliformis	15.3	24.6
15	Pinus tabuliformis	16	32.6
16	Pinus tabuliformis	17.3	42.8
17	Pinus tabuliformis	12.6	21
18	Pinus armandi	16.5	37.8
19	Pinus armandi	13.4	15
20	Pinus tabuliformis	17.1	22.8
21	Pinus armandi	15.6	33.1
22	Pinus armandi	15.5	27.7
23	Pinus tabuliformis	15.1	36.9
24	Pinus tabuliformis	8.1	13.5
25	Pinus tabuliformis	3.2	11.7
26	Dendrobenthamia japonica var. chinensis	2.1	6
27	Dendrobenthamia japonica var. chinensis	4.1	5
28	Pinus tabuliformis	10.5	16.5
29	Pinus tabuliformis	11.2	14.1
30	Pinus tabuliformis	15.6	33.1
31	Pinus armandi	13.5	17.7
32	Pinus tabuliformis	14.1	20.5
33	Pinus tabuliformis	16.3	42
34	Pinus tabuliformis	15.1	23.8
35	Pinus tabuliformis	14.3	21.7
36	Pinus tabuliformis	16.6	27.2
37	Toxicodendron vernicifluum	8	7.9
38	Quercus aliena var．acuteserrata	8.9	10.2
39	Pinus tabuliformis	16.1	29
40	Toxicodendron vernicifluum	4.5	2
41	Carpinus cordata	5.8	2.5
42	Acer mono	4	3
43	Quercus aliena var．acuteserrata	4.5	2
44	Quercus aliena var．acuteserrata	4.5	3.5
45	Carpinus cordata	4.2	2
46	Litsea pungens	5	3
47	Quercus aliena var．acuteserrata	4.5	2.5
48	Carpinus turczaninowii	5	2
49	Quercus aliena var．acuteserrata	7	2.5
50	Carpinus turczaninowii	7	2
Plot NO.	2
Canopy density	0.73	Gradient	30°
Direction	SE	Plot area	20 m×20 m
Soil depth	35 cm	Soil type	brown
No.	Tree species	H (m)	DBH (cm)
1	Juglans cathayensis	9.2	21.1
2	Carpinus turczaninowii	8.6	8.4
3	Pinus tabuliformis	14.8	26.5
4	Pinus tabuliformis	13.2	21.8
5	Pinus tabuliformis	10	17.3
6	Quercus aliena var．acuteserrata	6.2	6.2
7	Pinus tabuliformis	16.1	21.7
8	Pinus tabuliformis	16	29.9
9	Pinus tabuliformis	16.3	29.1
10	Pinus tabuliformis	15.8	27.7
11	Quercus aliena var．acuteserrata	4.1	9.6
12	Toxicodendron vernicifluum	11.1	13.7
13	Quercus aliena var．acuteserrata	8.9	5.5
14	Quercus aliena var．acuteserrata	13.3	17.5
15	Quercus aliena var．acuteserrata	7.8	6.1
16	Quercus aliena var．acuteserrata	8.3	6.7
17	Quercus aliena var．acuteserrata	12.5	11.8
18	Pinus tabuliformis	13.8	27.9
19	Rhus potaninii	9.5	7.1
20	Pinus tabuliformis	15.4	35.3
21	Carpinus turczaninowii	7.1	7.2
22	Pinus tabuliformis	13.9	19
23	Juglans cathayensis	12.6	29.1
24	Pinus tabuliformis	10.1	19
25	Tilia paucicostata	12.8	9.6
26	Quercus aliena var．acuteserrata	12.3	14.9
27	Pinus tabuliformis	14.2	18.4
28	Pinus tabuliformis	14.3	36.8
29	Dendrobenthamia japonica var. chinensis	5.5	6.6
30	Quercus aliena var．acuteserrata	8.9	8.6
31	Quercus aliena var．acuteserrata	10.1	8.1
32	Quercus aliena var．acuteserrata	8.2	6.3
33	Quercus aliena var．acuteserrata	14.5	15
34	Pinus tabuliformis	14.2	25.8
35	Pinus tabuliformis	13.8	19.1
36	Quercus aliena var．acuteserrata	6.5	5.2
37	Quercus aliena var．acuteserrata	11.7	13.2
38	Carpinus turczaninowii	9.4	10.9
39	Quercus aliena var．acuteserrata	12	25.8
40	Carpinus cordata	11.7	22.6
41	Quercus aliena var．acuteserrata	6.6	5.4
42	Quercus aliena var．acuteserrata	8.8	10.9
43	Toxicodendron vernicifluum	8.2	10.7
44	Quercus aliena var．acuteserrata	9.6	8.2
45	Quercus aliena var．acuteserrata	8.8	7.5
46	Quercus aliena var．acuteserrata	8	5.6
47	Carpinus turczaninowii	3	2
48	Carpinus turczaninowii	4.5	1.5
49	Quercus aliena var．acuteserrata	4.5	1.5
50	Carpinus turczaninowii	5.4	2.5
51	Quercus aliena var．acuteserrata	5	2
52	Quercus aliena var．acuteserrata	5	2.1
53	Quercus aliena var．acuteserrata	4.5	4
Plot NO.	3
Canopy density	0.72	Gradient	30°
Direction	NE	Plot area	20 m×20 m
Soil depth	33 cm	Soil type	brown
No.	Tree species	H (m)	DBH (cm)
1	Pinus tabuliformis	14.5	23.7
2	Pinus tabuliformis	14.8	30.7
3	Pinus armandi	15.2	24.3
4	Quercus aliena var．acuteserrata	7.2	6.4
5	Juglans cathayensis	7.8	5.7
6	Quercus aliena var．acuteserrata	7	6.7
7	Pinus armandi	15.6	14.7
8	Quercus aliena var．acuteserrata	6.1	6
9	Pinus tabuliformis	16.5	39.1
10	Quercus aliena var．acuteserrata	6.3	8.3
11	Pinus tabuliformis	14.6	18.4
12	Pinus tabuliformis	17.6	44.5
13	Acer mono	7.3	6.9
14	Pinus tabuliformis	16.8	32.2
15	Pinus tabuliformis	15.9	16.6
16	Pinus tabuliformis	15.9	21
17	Pinus tabuliformis	14.6	24
18	Carpinus turczaninowii	6.3	8.3
19	Pinus armandi	11.8	11.4
20	Pinus armandi	13.2	12.9
21	Toxicodendron vernicifluum	9.2	8
22	Acer mono	11.7	14.4
23	Carpinus cordata	8.1	6.4
24	Pinus tabuliformis	15.9	28.4
25	Carpinus cordata	6.3	5.6
26	Toxicodendron vernicifluum	7.1	7.5
27	Pinus tabuliformis	16.5	35.8
28	Acer mono	7.3	5.4
29	Pinus tabuliformis	15.9	26.6
30	Bothrocaryum controversum	8	6
31	Pinus tabuliformis	16.4	18.7
32	Tilia paucicostata	6.2	11.9
33	Tilia paucicostata	5.4	6.1
34	Pinus tabuliformis	16	29.8
35	Pinus tabuliformis	15.6	30.7
36	Quercus aliena var．acuteserrata	5.8	7.6
37	Quercus aliena var．acuteserrata	6.5	5.6
38	Pinus tabuliformis	14.2	20.2
39	Rhus potaninii	9.6	8
40	Pinus tabuliformis	16.5	37.6
41	Tilia paucicostata	7.5	5.2
42	Pinus tabuliformis	13.8	21.2
43	Pinus tabuliformis	15.6	40.7
44	Pinus tabuliformis	15	18.2
45	Bothrocaryum controversum	5.5	6.1
46	Pinus tabuliformis	13.6	17.4
47	Carpinus cordata	5.5	5.7
48	Quercus aliena var．acuteserrata	6.2	6.3
49	Pinus tabuliformis	16.8	38.8
50	Pinus tabuliformis	14.2	16.1
51	Pinus tabuliformis	16.3	34.6
52	Quercus aliena var．acuteserrata	6.2	5
53	Quercus aliena var．acuteserrata	6.5	6.6
54	Quercus aliena var．acuteserrata	7.6	7.2
55	Pinus tabuliformis	16.5	28.3
56	Pinus tabuliformis	15.9	35.9
57	Pinus tabuliformis	13.6	17.4
58	Bothrocaryum controversum	4.5	2.2
59	Quercus aliena var．acuteserrata	3	4
60	Toxicodendron vernicifluum	8	3.8
61	Quercus aliena var．acuteserrata	5	2.5
62	Carpinus cordata	5	2.5
63	Acer mono	12	2.2
64	Bothrocaryum controversum	4	2
65	Bothrocaryum controversum	4.5	3
Plot NO.	4
Canopy density	0.73	Gradient	30°
Direction	S	Plot area	20 m×20 m
Soil depth	40 cm	Soil type	brown
No.	Tree species	H (m)	DBH (cm)
1	Pinus tabuliformis	17.2	19.4
2	Pinus armandi	15	17.5
3	Pinus armandi	14.5	21.2
4	Quercus aliena var．acuteserrata	9.6	9.3
5	Quercus aliena var．acuteserrata	14.6	19.5
6	Quercus aliena var．acuteserrata	13.2	13
7	Quercus aliena var．acuteserrata	13	20.1
8	Quercus aliena var．acuteserrata	8.5	8.2
9	Pinus tabuliformis	15.8	29.6
10	Quercus aliena var．acuteserrata	9.8	11.5
11	Quercus aliena var．acuteserrata	11.6	11.5
12	Pinus tabuliformis	16.1	26.4
13	Pinus tabuliformis	16.1	32.1
14	Pinus tabuliformis	14.8	25.3
15	Quercus aliena var．acuteserrata	9.5	8.6
16	Pinus armandi	14.2	20.2
17	Pinus tabuliformis	15.8	27.6
18	Pinus armandi	15.2	18.4
19	Pinus tabuliformis	15.1	18.8
20	Pinus tabuliformis	15.5	34.8
21	Pinus armandi	13.8	14.7
22	Pinus armandi	15.3	23.4
23	Toxicodendron vernicifluum	13	18.6
24	Pinus armandi	15.8	16.5
25	Pinus tabuliformis	13.8	25.4
26	Pinus tabuliformis	14	28.8
27	Quercus aliena var．acuteserrata	9.5	7.1
28	Tilia paucicostata	8.2	6.3
29	Pinus armandi	13.8	28.8
30	Pinus armandi	14.9	27
31	Swida macrophylla	8	6.5
32	Pinus armandi	13.4	16.5
33	Pinus tabuliformis	15.5	33.4
34	Tilia paucicostata	11.2	11.4
35	Quercus aliena var．acuteserrata	11.3	12.2
36	Quercus aliena var．acuteserrata	8.8	7.3
37	Pinus tabuliformis	14.3	26.6
38	Pinus tabuliformis	14.8	32.4
39	Quercus aliena var．acuteserrata	11.7	9.2
40	Pinus armandi	14.4	19.6
41	Tilia paucicostata	8	7
42	Pinus armandi	13.6	16.4
43	Pinus tabuliformis	13.6	27.9
44	Quercus aliena var．acuteserrata	11.8	8.9
45	Swida macrophylla	6	3.5
Plot NO.	5
Canopy density	0.81	Gradient	25°
Direction	SW	Plot area	20 m×20 m
Soil depth	40 cm	Soil type	brown
No.	Tree species	H (m)	DBH (cm)
1	Pinus armandi	13.6	20.4
2	Quercus aliena var．acuteserrata	15.4	46.7
3	Quercus aliena var．acuteserrata	6.4	7.3
4	Quercus aliena var．acuteserrata	7	9.5
5	Tilia paucicostata	12.5	21.2
6	Quercus aliena var．acuteserrata	13.8	18.7
7	Swida macrophylla	4.8	5.8
8	Swida macrophylla	6.5	6.7
9	Pinus tabuliformis	13.8	23.4
10	Pinus armandi	14.6	27.7
11	Pinus armandi	5.6	6
12	Pinus armandi	15.4	36.5
13	Pinus armandi	13.2	13.3
14	Swida macrophylla	6.2	8
15	Pinus tabuliformis	15.3	29.5
16	Pinus tabuliformis	15.5	44.5
17	Pinus armandi	8.6	12.1
18	Pinus armandi	10.5	13
19	Swida macrophylla	8.2	7
20	Pinus armandi	14.6	35.1
21	Carpinus cordata	6.5	5.5
22	Pinus armandi	12.3	24.2
23	Swida macrophylla	6	5.5
24	Swida macrophylla	4	2
25	Rhus potaninii	5	2
26	Swida macrophylla	6	3
27	Swida macrophylla	7	2
28	Swida macrophylla	4.5	2.5
29	Swida macrophylla	4.5	2
30	Acer mono	4	1.8
31	Swida macrophylla	3	3
32	Swida macrophylla	6.5	3
33	Tilia paucicostata	3	1.5
34	Swida macrophylla	3.5	2.5
35	Carpinus cordata	5	2.5
36	Swida macrophylla	4	2
37	Swida macrophylla	6	3.5
38	Swida macrophylla	5	2.5
Plot NO.	6
Canopy density	0.7	Gradient	30°
Direction	SW	Plot area	20 m×20 m
Soil depth	42 cm	Soil type	brown
No.	Tree species	H (m)	DBH (cm)
1	Pinus armandi	12.5	12
2	Toxicodendron vernicifluum	7.8	7.3
3	Swida macrophylla	6.7	5.9
4	Pinus armandi	13.6	25.5
6	Pinus armandi	14.3	18.1
7	Pinus armandi	14.5	36.1
8	Pinus tabulaeformis	8	11.5
9	Pinus armandi	11.6	11.8
10	Tilia paucicostata	6.6	8
11	Pinus armandi	14.8	20.5
12	Pinus armandi	14.3	20.5
13	Pinus armandi	13.6	18.4
14	Pinus armandi	14.6	32.5
15	Pinus tabulaeformis	8.5	12.1
16	Pinus armandi	10.5	13
18	Swida macrophylla	4.6	5.4
22	Pinus armandi	13.8	20.6
23	Pinus armandi	15.2	40.6
24	Pinus armandi	14.8	17.4
25	Pinus armandi	16.4	29.2
26	Swida macrophylla	7.5	8.3
27	Pinus armandi	15.8	31.2
28	Pinus armandi	7.4	13
29	Pinus tabulaeformis	12.8	21
30	Swida macrophylla	6.6	7.4
31	Pinus armandi	13.1	16.2
32	Pinus armandi	12.6	15.5
33	Pinus armandi	14.1	29.4
35	Pinus armandi	14.5	25.5
37	Quercus aliena var．acuteserrata	6.3	9.2
39	Pinus armandi	12.8	19.8
40	Pinus armandi	11.6	13.9
41	Pinus armandi	11.5	13.8
42	Quercus aliena var．acuteserrata	4.2	4
43	Acer mono	6	4.5
44	Quercus aliena var．acuteserrata	6	2.9
45	Swida macrophylla	5	4.5
46	Toxicodendron vernicifluum	6	2
47	Swida macrophylla	5.5	3
48	Acer mono	6	5
49	Swida macrophylla	5	4
50	Carpinus turczaninowii	3.5	2
51	Swida macrophylla	5	4
52	Toxicodendron vernicifluum	3.5	2
Plot NO.	7
Canopy density	0.73	Gradient	32°
Direction	SW	Plot area	20 m×20 m
Soil depth	40 cm	Soil type	brown
No.	Tree species	H (m)	DBH (cm)
1	Pinus armandi	15.5	40.1
2	Pinus armandi	14.5	28
3	Pinus armandi	13.4	12.7
4	Pinus armandi	13.4	12.8
5	Pinus armandi	13.6	14.9
6	Pinus armandi	14.4	18.5
7	Swida macrophylla	6.5	5.3
8	Pinus armandi	14.6	30.8
9	Swida macrophylla	5.5	6.4
10	Pinus armandi	12.6	21.7
11	Juglans cathayensis	8.2	18.3
12	Pinus armandi	14.2	18
13	Pinus armandi	14.5	22
14	Pinus armandi	13.8	16
15	Pinus armandi	13	15.5
16	Pinus armandi	14.5	25.3
17	Pinus armandi	13.2	15.3
18	Pinus armandi	8.6	10.6
19	Pinus armandi	13.4	19.1
20	Pinus armandi	12.8	17.5
21	Pinus armandi	12.4	15.1
22	Pinus armandi	14.5	28.3
23	Pinus armandi	13.2	14.9
24	Pinus armandi	13.2	20.4
25	Pinus armandi	13.8	26.7
26	Swida macrophylla	6.5	5.2
27	Pinus armandi	10.8	10.7
28	Pinus armandi	11.5	12
29	Pinus armandi	10.8	10.6
30	Pinus armandi	11.6	11.1
31	Pinus armandi	11.5	15.2
32	Quercus aliena var．acuteserrata	13.6	38.8
33	Toxicodendron vernicifluum	12.5	16.9
34	Pinus armandi	7.1	8.3
35	Betula albo-sinensis var. septentrionalis	13.9	44.4
36	Pinus armandi	13.2	20.6
37	Swida macrophylla	5.8	5.4
38	Swida macrophylla	6.5	6.5
39	Pinus armandi	9.5	11
40	Pinus armandi	14.5	17.8
41	Pinus armandi	13.2	15.4
42	Pinus armandi	13.6	16.6
43	Pinus armandi	13.6	33.8
44	Toxicodendron vernicifluum	5.8	5.3
45	Betula albo-sinensis	5	2.5
46	Swida macrophylla	4	2
47	Acer mono	5	4
48	Swida macrophylla	5.5	2
49	Swida macrophylla	6	2.5
50	Swida macrophylla	8	2.2
51	Carpinus turczaninowii	8	2
52	Swida macrophylla	6	3
53	Swida macrophylla	3	2.2
Plot NO.	8
Canopy density	0.81	Gradient	33°
Direction	S	Plot area	20 m×20 m
Soil depth	33 cm	Soil type	brown
No.	Tree species	H (m)	DBH (cm)
1	Swida macrophylla	8.4	10.7
2	Toxicodendron vernicifluum	9.2	18.3
3	Pinus armandi	13.8	22.4
4	Swida macrophylla	6.4	7.5
5	Swida macrophylla	5.5	5.3
6	Pinus tabulaeformis	15.3	29.2
7	Swida macrophylla	6	7.7
8	Pinus armandi	5	7.8
9	Pinus armandi	14.8	24.9
10	Swida macrophylla	5.5	5.3
11	Pinus armandi	13.2	20.1
12	Sorbus folgneri	5.5	5.3
13	Swida macrophylla	6	6.5
14	Pinus armandi	13.8	22.5
15	Acer mono	6.1	6
16	Rhus potaninii	4.5	5.1
17	Pinus tabulaeformis	15.2	40.5
18	Pinus armandi	12.8	35.6
19	Pinus tabulaeformis	10.5	13
20	Pinus tabulaeformis	13.6	28.7
21	Toxicodendron vernicifluum	8.3	15.5
22	Quercus aliena var．acuteserrata	9	9.9
23	Toxicodendron vernicifluum	8.8	9.9
24	Toxicodendron vernicifluum	8	7.1
25	Toxicodendron vernicifluum	8.5	12
26	Quercus aliena var．acuteserrata	4.5	5.8
27	Toxicodendron vernicifluum	9	6.7
28	Toxicodendron vernicifluum	10.5	16.2
29	Quercus aliena var．acuteserrata	6.3	9.2
30	Pinus armandi	13	25.1
31	Swida macrophylla	8	6.9
32	Pinus armandi	14.5	38.1
33	Pinus armandi	12.8	13.1
34	Pinus armandi	13.6	23.9
35	Pinus armandi	14.5	41.7
36	Toxicodendron vernicifluum	9.2	12.7
37	Toxicodendron vernicifluum	8	6.3
38	Swida macrophylla	4.5	2.5
39	Carpinus turczaninowii	6	2.4
40	Carpinus turczaninowii	5.5	3
41	Swida macrophylla	6	2
42	Swida macrophylla	5.5	2.7
43	Betula albo-sinensis	8	2
44	Betula albo-sinensis	8	2.5
45	Betula albo-sinensis	6	2
46	Quercus aliena var．acuteserrata	4.5	2.5
Plot NO.	9
Canopy density	0.84	Gradient	25°
Direction	SW	Plot area	20 m×20 m
Soil depth	35 cm	Soil type	brown
No.	Tree species	H (m)	DBH (cm)
1	Pinus armandi	13.8	18
2	Pinus armandi	12.7	16.8
3	Pinus armandi	10.5	10.6
4	Pinus armandi	13.4	21
5	Pinus armandi	13.6	34.9
6	Quercus aliena var．acuteserrata	4.3	6.9
7	Quercus aliena var．acuteserrata	6.5	8.3
8	Quercus aliena var．acuteserrata	4.5	5.9
9	Pinus armandi	13.8	25.9
10	Pinus armandi	13.4	21.7
11	Pinus armandi	13.7	19.1
12	Betula albo-sinensis	14.8	31.5
13	Pinus armandi	14.8	24.6
14	Pinus armandi	9.2	13.3
15	Pinus tabulaeformis	13.6	27.7
16	Pinus armandi	12.6	14
17	Pinus armandi	13.2	19
18	Pinus armandi	13.5	23
19	Pinus armandi	9.3	8.4
20	Pinus armandi	13	15.7
21	Pinus armandi	14.2	26.6
22	Toxicodendron vernicifluum	6.5	7
23	Juglans cathayensis	7.8	11.2
24	Quercus aliena var．acuteserrata	7	5.7
25	Quercus aliena var．acuteserrata	7	5.1
26	Juglans cathayensis	8.2	12
27	Juglans cathayensis	9	12.7
28	Juglans cathayensis	9.5	8.7
29	Dendrobenthamia japonica var. chinensis	7.8	5
30	Dendrobenthamia japonica var. chinensis	7	5.9
31	Juglans cathayensis	8.3	5.3
32	Carpinus cordata	8.5	8.7
33	Quercus aliena var．acuteserrata	9.3	10
34	Pinus armandi	13.7	23.1
35	Pinus armandi	13.7	33.4
36	Pinus armandi	14	26
37	Pinus armandi	14	24.7
38	Carpinus turczaninowii	9	9.1
39	Pinus armandi	13	23.8
40	Pinus armandi	14.2	33.7
41	Swida macrophylla	5	6.4
42	Swida macrophylla	7.2	13.3
43	Swida macrophylla	8	8.3
44	Pinus armandi	5.8	12.5
45	Toxicodendron vernicifluum	8.5	7.1
46	Swida macrophylla	9	9.6
47	Swida macrophylla	5	5.5
48	Carpinus cordata	8.8	7.5
49	Pinus armandi	13.6	24
50	Carpinus turczaninowii	7.5	5.6
51	Quercus aliena var．acuteserrata	13.6	27
52	Swida macrophylla	9.8	8.8
53	Quercus aliena var．acuteserrata	9.8	12
54	Carpinus turczaninowii	6.3	2.5
55	Dendrobenthamia japonica var. chinensis	5	2
56	Dendrobenthamia japonica var. chinensis	5	2
57	Dendrobenthamia japonica var. chinensis	4.3	2
58	Swida macrophylla	4.5	2.5
59	Betula albo-sinensis	4.5	2.6
60	Swida macrophylla	4.5	3
61	Acer davidii	4.2	2
62	Quercus aliena var．acuteserrata	6	2
63	Swida macrophylla	8	3.1
64	Swida macrophylla	8.5	3.5
65	Quercus aliena var．acuteserrata	7.5	2.2
66	Quercus aliena var．acuteserrata	5	3
67	Quercus aliena var．acuteserrata	6	3
Plot NO.	10
Canopy density	0.72	Gradient	28°
Direction	SW	Plot area	20 m×20 m
Soil depth	40 cm	Soil type	brown
No.	Tree species	H (m)	DBH (cm)
1	Carpinus turczaninowii	5.2	5.5
2	Pinus tabulaeformis	15.8	37.5
3	Pinus tabulaeformis	16.2	28.5
4	Pinus tabulaeformis	16	42
5	Pinus tabulaeformis	16.3	32.8
6	Pinus tabulaeformis	16.2	30
7	Pinus tabulaeformis	13.4	23.9
8	Toxicodendron vernicifluum	11.5	15.5
9	Toxicodendron vernicifluum	10.5	18.3
10	Pinus tabulaeformis	14.7	29.4
11	Carpinus turczaninowii	7.8	6.2
12	Quercus aliena var．acuteserrata	9.1	7
13	Quercus aliena var．acuteserrata	8.4	5.5
14	Pinus tabulaeformis	14.6	30.3
15	Toxicodendron vernicifluum	10.8	14.8
16	Quercus aliena var．acuteserrata	5.1	5.9
17	Quercus aliena var．acuteserrata	6.5	8.5
18	Pinus tabulaeformis	13.4	20.9
19	Quercus aliena var．acuteserrata	8.6	9.7
20	Prunus padus	8.5	16.5
21	Quercus aliena var．acuteserrata	6.5	8.1
22	Quercus aliena var．acuteserrata	7.5	6.5
23	Quercus aliena var．acuteserrata	8.3	9.2
24	Quercus aliena var．acuteserrata	8.2	8.9
25	Toxicodendron vernicifluum	8.5	9.7
26	Toxicodendron vernicifluum	10.5	28.6
27	Toxicodendron vernicifluum	9	5.7
28	Pterocarya stenoptera	7.8	10.4
29	Quercus aliena var．acuteserrata	10.8	7.5
30	Pinus tabulaeformis	13.6	24.8
31	Pinus tabulaeformis	14	28.2
32	Pinus tabulaeformis	7.2	8.8
33	Pinus tabulaeformis	14.8	44.1
34	Pinus tabulaeformis	14.8	36.8
35	Toxicodendron vernicifluum	9	9.9
36	Pinus tabulaeformis	13.8	27.8
37	Tilia paucicostata	5	5.3
38	Pinus tabulaeformis	12	15.6
39	Pinus tabulaeformis	14.2	41.1
40	Carpinus cordata	8.9	9.5
41	Bothrocaryum controversum	4	5
42	Bothrocaryum controversum	5.5	6.7
43	Bothrocaryum controversum	7	8.2
44	Bothrocaryum controversum	6.5	3.8
45	Acer davidii	4.5	4
46	Carpinus turczaninowii	4.3	3.4
47	Quercus aliena var．acuteserrata	6	2.5
48	Acer mono	6.8	4.2
49	Quercus aliena var．acuteserrata	5.8	2.8
50	Quercus aliena var．acuteserrata	5	3.6
51	Quercus aliena var．acuteserrata	6	5.5
52	Bothrocaryum controversum	6	4
53	Acer mono	4.5	3.5
54	Acer mono	6.5	4
Plot NO.	11
Canopy density	0.83	Gradient	28°
Direction	SW	Plot area	20 m×20 m
Soil depth	42 cm	Soil type	brown
No.	Tree species	H (m)	DBH (cm)
1	Quercus aliena var．acuteserrata	5.5	5.3
2	Quercus aliena var．acuteserrata	5	5
3	Dendrobenthamia japonica var. chinensis	6.2	5.1
4	Quercus aliena var．acuteserrata	7	5.9
5	Tilia paucicostata	8.2	8.7
6	Quercus aliena var．acuteserrata	8.5	10.4
7	Quercus aliena var．acuteserrata	6	9.2
8	Quercus aliena var．acuteserrata	7.5	5.7
9	Acer mono	9	7.5
10	Bothrocaryum controversum	6.8	6.2
11	Pinus tabulaeformis	13.8	29.8
12	Pinus tabulaeformis	14.5	26.9
13	Pinus tabulaeformis	12.6	20.3
14	Pinus armandi	6	7.4
15	Pinus armandi	3.8	5.7
16	Pinus tabulaeformis	13.3	21.7
17	Pinus armandi	4.8	5.9
18	Pinus tabulaeformis	3.5	5.6
19	Pinus tabulaeformis	14.5	37.9
20	Rhus potaninii	5.5	5.8
21	Carpinus turczaninowii	4.5	5.3
22	Quercus aliena var．acuteserrata	6.5	6
23	Carpinus cordata	6.2	5.3
24	Pinus tabulaeformis	14.8	33.2
25	Pinus tabulaeformis	15.5	40.5
26	Pinus tabulaeformis	7.8	8.1
27	Pinus tabulaeformis	15.5	27.8
28	Pinus tabulaeformis	12.6	22.4
29	Pinus tabulaeformis	14.9	31.5
30	Pinus tabulaeformis	7.8	10.3
31	Carpinus turczaninowii	7.8	5.9
32	Tilia paucicostata	7.2	6.8
33	Pinus tabulaeformis	15.2	24.5
34	Pinus tabulaeformis	14.8	32.4
35	Pinus armandi	12.2	15.4
36	Pinus tabulaeformis	7.6	8
37	Pinus armandi	14.3	18.4
38	Tilia paucicostata	6.2	5.2
39	Betula albo-sinensis	14.9	48.5
40	Pinus armandi	3.6	8.8
41	Pinus armandi	6.8	12.6
42	Pinus armandi	11.9	18.5
43	Pinus tabulaeformis	15.4	33.8
44	Acer mono	8.7	7.6
45	Carpinus turczaninowii	6.1	6.2
46	Quercus aliena var．acuteserrata	13.4	17.7
47	Quercus aliena var．acuteserrata	14	19
48	Quercus aliena var．acuteserrata	12.6	11.9
49	Acer mono	5	6.2
50	Quercus aliena var．acuteserrata	12.8	23.4
51	Quercus aliena var．acuteserrata	5.3	4.2
52	Carpinus turczaninowii	4.2	4.5
53	Juglans cathayensis	4.2	4
54	Rhus potaninii	5	5
Plot NO.	12
Canopy density	0.72	Gradient	33°
Direction	SE	Plot area	20 m×20 m
Soil depth	38 cm	Soil type	brown
No.	Tree species	H (m)	DBH (cm)
1	Carpinus turczaninowii	7.6	7.4
2	Pinus tabulaeformis	15.3	30.3
3	Toxicodendron vernicifluum	11.4	14
4	Pinus tabulaeformis	15.5	38.8
5	Bothrocaryum controversum	7	5.2
6	Bothrocaryum controversum	10	19.2
7	Juglans cathayensis	8.2	7.9
8	Toxicodendron vernicifluum	9.5	8.8
9	Pinus tabulaeformis	13.8	29.1
10	Bothrocaryum controversum	11.5	7.9
11	Bothrocaryum controversum	9	5.4
12	Pinus tabulaeformis	15.2	39.5
13	Pinus tabulaeformis	13.8	26.7
14	Acer mono	7	5.7
15	Bothrocaryum controversum	8.2	8.1
16	Pinus tabulaeformis	14.5	28.7
17	Bothrocaryum controversum	9.5	6.5
18	Bothrocaryum controversum	11	13.6
19	Pinus tabulaeformis	15.5	31.2
20	Acer mono	7	8.6
21	Toxicodendron vernicifluum	9.2	13
22	Acer davidii	8.8	9.1
23	Bothrocaryum controversum	10	15
24	Pinus tabulaeformis	14.6	32.2
25	Toxicodendron vernicifluum	10.5	10.4
26	Toxicodendron vernicifluum	8.9	8.8
27	Toxicodendron vernicifluum	11.1	11
28	Toxicodendron vernicifluum	12	8.7
29	Pinus tabulaeformis	11.4	28.5
30	Pinus tabulaeformis	13.4	26.6
31	Bothrocaryum controversum	9.6	10.5
32	Pinus armandi	13.3	30.6
33	Pinus tabulaeformis	14.5	33.6
34	Pinus tabulaeformis	15	32
35	Bothrocaryum controversum	6	6.9
36	Pterocarya stenoptera	13.2	15.9
37	Toxicodendron vernicifluum	9.5	7.8
38	Pinus armandi	8.8	14.5
39	Acer mono	5.2	6.2
40	Toxicodendron vernicifluum	9	5.9
41	Toxicodendron vernicifluum	8.2	5
42	Pinus armandi	13.4	36
43	Pinus tabulaeformis	15.5	29.5
44	Acer mono	5.5	2.5
45	Bothrocaryum controversum	6.5	4
46	Quercus aliena var．acuteserrata	6.2	4.2
47	Toxicodendron vernicifluum	8	4.5
Plot NO.	13
Canopy density	0.73	Gradient	35°
Direction	SW	Plot area	20 m×20 m
Soil depth	32 cm	Soil type	brown
No.	Tree species	H (m)	DBH (cm)
1	Toxicodendron vernicifluum	8.5	34.1
2	Pinus tabulaeformis	13.8	30.3
3	Toxicodendron vernicifluum	9.2	8.6
4	Carpinus turczaninowii	7.8	7.1
5	Acer davidii	7	7.4
6	Acer davidii	9.6	15.5
7	Toxicodendron vernicifluum	12.5	20.1
8	Pterocarya stenoptera	11.1	10.4
9	Pinus tabulaeformis	12.6	22.4
10	Pinus armandi	11.8	21.9
11	Juglans mandshurica	13.2	24.5
12	Pinus tabulaeformis	13.4	28.7
13	Pinus armandi	13.7	25.5
14	Pinus tabulaeformis	14.8	34.5
15	Pinus tabulaeformis	15	21.1
16	Toxicodendron vernicifluum	8	10.1
17	Toxicodendron vernicifluum	8	8.1
18	Toxicodendron vernicifluum	8.5	5.6
19	Pinus tabulaeformis	15.2	23.5
20	Pinus tabulaeformis	14	22
21	Pinus tabulaeformis	15.5	37.7
22	Pinus tabulaeformis	13.6	21.7
23	Pinus tabulaeformis	12.8	23
24	Pinus tabulaeformis	15.5	31.1
25	Pinus tabulaeformis	15.8	39.7
26	Pinus tabulaeformis	13.9	20.1
27	Pinus tabulaeformis	14.6	37
28	Acer mono	7.5	9.1
29	Pinus tabulaeformis	15.5	15.8
30	Acer davidii	7.9	10.1
31	Pterocarya stenoptera	9	9.5
32	Pterocarya stenoptera	9	7.6
33	Acer davidii	8	9.8
34	Acer davidii	8.6	8.5
35	Pinus tabulaeformis	14.8	28.1
36	Pinus tabulaeformis	15	33.3
37	Pinus tabulaeformis	15.5	36.4
38	Acer davidii	8.2	8
39	Pinus tabulaeformis	15.5	37.7
40	Toxicodendron vernicifluum	7.9	6
41	Toxicodendron vernicifluum	8.2	6.1
42	Rhus punjabensis Stewart var. sinica	9	8.7
43	Quercus aliena var．acuteserrata	5.5	6.3
44	Toxicodendron vernicifluum	10	9.5
45	Toxicodendron vernicifluum	10	7.2
46	Pterocarya stenoptera	7.5	13.7
47	Toxicodendron vernicifluum	9	8
48	Toxicodendron vernicifluum	9	7.3
49	Quercus aliena var．acuteserrata	5	2
50	Acer davidii	6.5	1.8
51	Dendrobenthamia japonica var. chinensis	6	2.5
52	Quercus aliena var．acuteserrata	4.2	2.5
53	Rhus potaninii	4.8	2
54	Acer davidii	4	2.1
55	Rhus potaninii	4.2	1.2
56	Tilia paucicostata	5.1	2.1
57	Quercus aliena var．acuteserrata	3.8	1.2

## Sheet: DBH class
DBH range(cm)	mid-diameter (cm)	stems of dominant tree species	Plot No.	Ratio(%)
		Pinus tabuliformis
<6	4	1	1	0.645161
6.1-10	8	1	1	2.58065
		1	10
		2	11
10.1-14	12	1	1	3.22581
		1	10
		3	11
14.1-18	16	2	1	5.80645
		1	2
		4	3
		1	10
		1	13
18.1-22	20	4	1	16.7742
		6	2
		6	3
		2	4
		1	6
		1	10
		2	11
		4	13
22.1-26	24	6	1	12.2581
		1	2
		2	3
		2	4
		1	5
		2	10
		2	11
		3	13
26.1-30	28	2	1	23.871
		5	2
		4	3
		6	4
		1	5
		2	8
		1	9
		5	10
		3	11
		6	12
		2	13
30.1-34	32	2	1	14.1935
		3	3
		3	4
		2	10
		4	11
		5	12
		3	13
34.1-38	36	1	1	10.3226
		2	2
		4	3
		1	4
		2	10
		1	11
		5	13
38.1-42	40	1	1	7.09677
		3	3
		1	8
		2	10
		1	11
		2	12
		1	13
42.1-46	44	1	1	2.58065
		1	3
		1	5
		1	10
46.1-50	48	1	1	0.645161
sum		155		100
DBH range(cm)	mid-diameter (cm)	stems of dominant tree species
		Pinus armandi	Plot No.
<6	4	2	11	1.47059
6.1-10	8	1	7	3.67647
		1	8
		1	9
		2	11
10.1-14	12	2	3	18.3824
		3	5
		6	6
		8	7
		1	8
		4	9
		1	11
14.1-18	16	2	1	20.5882
		1	3
		5	4
		3	6
		12	7
		3	9
		1	11
		1	12
18.1-22	20	4	4	18.3824
		1	5
		12	6
		1	8
		4	9
		2	11
		1	13
22.1-26	24	1	3	14.7059
		1	4
		1	5
		2	6
		1	7
		5	8
		8	9
		1	13
26.1-30	28	1	1	8.82353
		4	2
		1	5
		2	6
		3	7
		1	9
30.1-34	32	1	1	5.88235
		2	6
		2	7
		2	9
		1	12
34.1-38	36	1	1	5.14706
		2	5
		1	6
		1	8
		1	9
		1	12
38.1-42	40	1	6	2.94118
		1	7
		2	8
sum		136		100
DBH range(cm)	mid-diameter (cm)	stems of dominant tree species
		Quercus aliena var．acuteserrata	Plot No.
<6	4	4	1	38.8889
		8	2
		4	3
		2	6
		2	8
		7	9
		6	10
		5	11
		1	12
		3	13
6.1-10	8	1	1	38.8889
		9	2
		7	3
		7	4
		2	5
		1	6
		2	8
		3	9
		8	10
		1	11
		1	13
10.1-14	12	1	1	10.1852
		3	2
		4	4
		1	9
		2	11
14.1-18	16	3	2	3.7037
		1	11
18.1-22	20	2	4	3.7037
		1	5
		1	11
22.1-26	24	1	2	1.85185
		1	11
26.1-30	28	1	5	2.77778
		1	7
		1	9
sum		108		100
Mid-diameter (cm)	Ratio of tree species
	Pinus tabuliformis	Quercus aliena var．acuteserrata	Pinus armandi
4	0.645161	38.8889	1.47059
8	2.58065	38.8889	3.67647
12	3.22581	10.1852	18.3824
16	5.80645	3.7037	20.5882
20	16.7742	3.7037	18.3824
24	12.2581	1.85185	14.7059
28	23.871	2.77778	8.82353
32	14.1935		5.88235
36	10.3226		5.14706
40	7.09677		2.94118
44	2.58065
48	0.645161
sum	100	100	100

## Sheet: Importantance value
Tree species	H(m)	DBH (cm)	Basal area (cm2)	Frequncey	Relative Height(%)	Relative basal area (%)	Relative Frenquency(%)	Importance value (%)
Betula albo-sinensis var. septentrionalis	13.9	44.4	649.957	1	0.193149	0.00749244	0.787402	0.329348
Prunus padus	8.5	16.5	89.7608	1	0.118113	0.00103473	0.787402	0.302183
Bothrocaryum controversum	160.6	155.5	7972.23	4	2.23164	0.0919005	3.14961	1.82438
Carpinus turczaninowii	157.4	122.9	4979.92	11	2.18717	0.0574065	8.66142	3.63533
Pterocarya stenoptera	155.9	169.8	9505.92	3	2.16633	0.10958	2.3622	1.54604
Rhus punjabensis Stewart var. sinica	9	8.7	24.955	1	0.125061	0.000287671	0.787402	0.30425
Betula albo-sinensis	61.2	91.6	2766.37	4	0.850413	0.0318895	3.14961	1.34397
Juglans mandshurica	13.2	24.5	197.902	1	0.183422	0.00228134	0.787402	0.324368
Pinus armandi	1731.4	2755.1	2.38344e+06	11	24.0589	27.4753	8.66142	20.0652
Swida macrophylla	360.5	308.7	31419	7	5.00938	0.362185	5.51181	3.62779
Toxicodendron vernicifluum	502.7	580.8	111217	11	6.98534	1.28207	8.66142	5.64294
Carpinus cordata	91.9	90.4	2694.36	7	1.27701	0.0310595	5.51181	2.27329
Rhus potaninii	48.1	36.2	432.052	6	0.66838	0.00498051	4.72441	1.79926
Acer davidii	77.3	78.3	2021.35	4	1.07413	0.0233013	3.14961	1.41568
Quercus aliena var．acuteserrata	1174.5	1161.4	444716	13	16.3204	5.1265	10.2362	10.5611
Tilia paucicostata	113.1	116.3	4459.42	8	1.5716	0.0514063	6.29921	2.64074
Sorbus folgneri	5.5	5.3	9.26127	1	0.076426	0.00010676	0.787402	0.287978
Dendrobenthamia japonica var. chinensis	53	42.1	584.364	5	0.736469	0.0067363	3.93701	1.56007
Acer mono	142.1	118.3	4614.12	10	1.97457	0.0531896	7.87402	3.30059
Juglans cathayensis	93	136	6098.13	6	1.29229	0.0702967	4.72441	2.029
Pinus tabuliformis	2223.7	4244.5	5.65695e+06	12	30.8997	65.211	9.44882	35.1865
Total	7196.5		8.67485e+06	127	100	100	100	100

## Sheet: Soil chemical analysis
Mineral soil
Depth (cm)	Smaple No.	N	P	N:P	Bulk density (g cm3)
		mg g-1	mg g-1
0-10	1	2.56	0.39	6.5641	1.06
	2	2.53	0.33	7.66667	1.01
	3	2.34	0.35	6.68571	1.04
	4	2.24	0.32	7	1.07
	5	2.54	0.38	6.68421	1.03
	6	2.45	0.35	7	1.02
	7	2.32	0.34	6.82353	1.04
	8	2.37	0.36	6.58333	1.05
	9	2.3	0.37	6.21622	1.03
	10	2.34	0.32	7.3125	1.01
	11	2.36	0.31	7.6129	1.02
	12	2.46	0.42	5.85714	1.07
	13	2.55	0.39	6.53846	1.03
Mean		2.402	0.356154	6.81114	1.03692
SD		0.101587	0.032797	0.514844	0.0205688
Depth (cm)	Sample No.	N	P	N:P	Bulk density (g cm3)
		mg g-1	mg g-1
11-20	1	1.26	0.3	4.2	1.09
	2	1.19	0.26	4.57692	1.12
	3	1.26	0.25	5.04	1.11
	4	1.22	0.29	4.2069	1.12
	5	1.21	0.28	4.32143	1.11
	6	1.17	0.24	4.875	1.09
	7	1.16	0.25	4.64	1.18
	8	1.23	0.27	4.55556	1.19
	9	1.29	0.27	4.77778	1.16
	10	1.18	0.31	3.80645	1.12
	11	1.16	0.28	4.14286	1.18
	12	1.21	0.25	4.84	1.22
	13	1.25	0.32	3.90625	1.21
Mean		1.2	0.274615	4.45301	1.14615
SD		0.0391578	0.0250384	0.386629	0.0455592
Depth (cm)	Sample No.	N	P	N:P	Bulk density (g cm3)
		mg g-1	mg g-1
21-30	1	0.54	0.26	2.07692	1.18
	2	0.62	0.19	3.26316	1.32
	3	0.56	0.22	2.54545	1.28
	4	0.52	0.25	2.08	1.24
	5	0.60	0.21	2.85714	1.19
	6	0.55	0.19	2.89474	1.15
	7	0.58	0.25	2.32	1.21
	8	0.63	0.25	2.52	1.21
	9	0.62	0.24	2.58333	1.17
	10	0.67	0.26	2.57692	1.21
	11	0.63	0.21	3	1.26
	12	0.56	0.18	3.11111	1.32
	13	0.5	0.25	2	1.13
Mean		0.598571	0.227692	2.60221	1.22077
SD		0.0518448	0.0289119	0.408915	0.0604789
Sample No.	Litter
	N	P	N:P	Biomass(t ha-1)
	mg g-1	mg g-1
1	21.14	1.97	10.731	20.81
2	19.42	1.32	14.7121	17.81
3	12.15	1.42	8.55634	16.18
4	18.51	1.38	13.413	18.72
5	16.04	1.51	10.6225	15.34
6	10.61	1.75	6.06286	19.52
7	22.13	1.49	14.8523	17.6
8	15.72	1.72	9.13953	19.57
9	14.33	1.67	8.58084	19.76
10	13.55	1.51	8.97351	20.38
11	17.64	1.34	13.1642	16.69
12	21.11	1.51	13.9801	19.69
13	17.21	1.02	16.8725	20.57
Mean	16.8892	1.50846	11.5124	18.6646
SD	3.59079	0.23618	3.2024	1.77883

## Sheet: Tree leaf chemical analysis
Pinus tabuliformis
mid-diameter (cm)	Plot No.	Sample No.	TN	TP	N:P
			mgg-1	mgg-1
4	1	1-1T	11.15	1.16
8	1	1-2T	12.3	1.52
	10	10-1T	9.56	0.92
	11	11-1T	11.92	1.32
12	1	1-3T	13.18	1.04
	10	10-2T	10.74	1.06
	11	11-2T	13.59	1.26
16	1	1-4T	12.99	1.03
	2	2-1T	13.58	0.92
	3	3-1T	14.11	1.31
	10	10-3T	12.05	0.9
	13	13-1T	10.21	1.01
20	1	1-5T	12.58	0.93
	2	2-2T	13.64	0.9
	3	3-2T	10.36	1.31
	4	4-1T	13.73	1.33
	6	6-1T	13.81	1.53
	10	10-4T	10.8	1.39
	11	11-3T	12.19	1.36
	13	13-2T	13.7	1.44
24	1	1-6T	13.24	1.4
	2	2-3T	12.91	1.05
	3	3-3T	11.42	1.14
	4	4-2T	12.4	1.21
	5	5-1T	14.03	1.2
	10	10-5T	10.12	1.51
	11	11-4T	12.1	0.88
	13	13-3T	9.87	1.01
28	1	1-7T	11.47	0.88
	2	2-4T	13.67	1.16
	3	3-4T	10.73	1.54
	4	4-3T	10.26	1.47
	5	5-2T	9.74	1.03
	8	8-1T	10.19	0.88
	9	9-1T	14.25	1.51
	10	10-6T	13.49	1.4
	11	11-5T	11.57	1.57
	12	12-1T	12.56	1.21
	13	13-4T	9.67	1.15
32	1	1-8T	11.33	1.5
	3	3-5T	12.21	1.15
	4	4-4T	14.2	1.34
	10	10-7T	11.36	1.05
	11	11-6T	9.92	0.97
	12	12-2T	9.48	1.59
	13	13-5T	11.54	0.9
36	1	1-9T	12.87	1.38
	2	2-5T	10.54	1.23
	3	3-6T	12.47	0.93
	4	4-5T	13	1.19
	10	10-8T	11.02	1.37
	11	11-7T	13.53	1.23
	13	13-6T	11.34	0.89
40	1	1-10T	10.51	1.37
	3	3-7T	11.67	1.41
	8	8-2T	10.02	1.4
	10	10-9T	9.5	1.41
	11	11-8T	11.04	1.05
	12	12-3T	10.97	1.45
	13	13-7T	11.64	1.34
44	1	1-11T	11.05	1.3
	3	3-8T	10.61	1.54
	5	5-3T	12.83	1.59
	10	10-10T	12.89	1.3
48	1	1-12T	12.04	1.52
Mean			11.8378	1.23446	9.62427
STDEV			1.40218	0.221776
Pinus armandi
mid-diameter (cm)	Plot No.	Sample No.	TN	TP
			mgg-1	mgg-1
4	11	11-1A	11.37	1.09
8	7	7-1A	11.66	1.02
	8	8-1A	10.5	1.11
	9	9-1A	13.78	1.43
	11	11-2A	11.93	1.34
12	3	3-1A	13.42	1.19
	5	5-1A	12.74	1.22
	6	6-1A	11.95	1.1
	7	7-2A	9.92	1.13
	8	8-2A	13.61	1.23
	9	9-2A	12.62	1.17
	11	11-3A	13.12	1.37
16	1	1-1A	14.04	1.35
	3	3-2A	12.84	0.97
	4	4-1A	11.03	1.38
	6	6-2A	15.97	1.37
	7	7-3A	13.76	1.16
	9	9-3A	12.8	1.42
	11	11-4A	15.64	1.13
	12	12-1A	14.32	1.22
20	4	4-2A	16.06	1.19
	5	5-2A	11.79	1.06
	6	6-3A	12.74	0.98
	8	8-3A	10.73	1.3
	9	9-4A	12.22	1.01
	11	11-5A	12.49	1.1
	13	13-1A	13.07	1.03
24	3	3-3A	14.59	1.21
	4	4-3A	12.73	1.37
	5	5-3A	14.25	1.08
	6	6-4A	12.95	1.02
	7	7-4A	13.12	1.07
	8	8-4A	12.52	1.07
	9	9-5A	13.57	1.22
	13	13-2A	14.21	1.13
28	1	1-2A	11.67	1.1
	2	2-1A	12.7	1.17
	5	5-4A	10.5	1.27
	6	6-5A	14.26	1.34
	7	7-5A	12.2	0.97
	9	9-6A	14.22	1.12
32	1	1-3A	12.61	1.38
	6	6-6A	12.67	1.32
	7	7-6A	13.25	1.38
	9	9-7A	14.35	1.18
	12	12-2A	13.76	1.04
36	1	1-4A	13.68	1.42
	5	5-5A	15.77	1.4
	6	6-7A	13.92	1.28
	8	8-5A	14.21	1.09
	9	9-8A	12.67	1.41
	12	12-3A	10.25	1.37
40	6	6-8A	13.14	0.97
	7	7-7A	10.27	1.29
	8	8-6A	13.9	1.32
Mean			12.9829	1.20109	10.8191
STDEV			1.4338	0.141835
Quercus aliena var. acutesserata
mid-diameter (cm)	Plot No.	Sample No.	TN	TP
			mgg-1	mgg-1
4	1	1-1Q	18.54	2.16
	2	2-1Q	18.47	2.24
	3	3-1Q	19.46	1.55
	6	6-1Q	17.48	1.69
	8	8-1Q	21.97	2.07
	9	9-1Q	17.92	1.91
	10	10-1Q	18.94	1.73
	11	11-1Q	24.58	1.65
	12	12-1Q	24.74	2.42
	13	13-1Q	22.06	2.51
8	1	1-2Q	17.28	2.32
	2	2-2Q	26.39	2.42
	3	3-2Q	26.51	2.31
	4	4-1Q	21.46	1.96
	5	5-1Q	24.57	2.22
	6	6-2Q	21.08	2.38
	8	8-2Q	25.6	1.94
	9	9-2Q	24.43	2.1
	10	10-12Q	24.29	2.12
	11	11-2Q	18.91	2.11
	13	13-2Q	24.85	2.41
12	1	1-3Q	17.15	1.51
	2	2-3Q	17.75	1.49
	4	4-2Q	20.42	2.38
	9	9-3Q	18.59	2.43
	11	11-3Q	25.75	1.94
16	2	2-4Q	18.93	1.58
	11	11-4Q	17.5	1.68
20	4	4-3Q	21.43	1.85
	5	5-2Q	24.25	2.09
	11	11-5Q	24.34	1.74
24	2	2-5Q	19.87	1.59
	11	11-6Q	26.77	1.62
28	5	5-3Q	24.56	1.79
	7	7-1Q	20.25	2.13
	9	9-4Q	24.89	1.93
Mean			21.7217	1.99917	10.8654
STDEV			3.18786	0.311342
